# Supplementary material for: An Overview of Modeling Approaches for Compositional Control in III–V Ternary Nanowires
Source: Nanomaterials (Basel). 2023 May 17;13(10):1659. doi: 10.3390/nano13101659 (PMC10221609; doi:10.3390/nano13101659)
Supplement: Supplementary file 1 [file nanomaterials-13-01659-s001.zip]

Archive with 1 entries (1 files):
- nanomaterials-2391986-supplementary.pdf
